# Supplementary material for: Psychological Dimensions and Their Inner Relationships of College Students’ Network Civilization
Source: Behav Sci (Basel). 2022 Nov 28;12(12):483. doi: 10.3390/bs12120483 (PMC9774907; doi:10.3390/bs12120483)
Supplement: Supplementary file 1 [file behavsci-12-00483-s001.zip]

Archive with 1 entries (1 files):
- behavsci-2007854-supplementary.pdf
